# Supplementary material for: Persistence of African swine fever virus on porous and non-porous fomites at environmental temperatures
Source: Porcine Health Manag. 2022 Jul 28;8:34. doi: 10.1186/s40813-022-00277-8 (PMC9331492; doi:10.1186/s40813-022-00277-8)
Supplement: Supplementary file 1 — Additional file 1. Predicting DT and Persistence time of ASFV on fomites at environmental temperatures. [file 40813_2022_277_MOESM1_ESM.xlsx]

## Sheet: About
	Predicting DT and Persistence time of ASFV on fomites at environmental temperatures
	Version 1.01 : Copyright 2022 Suphachai Nuanualsuwan
	This spreadsheet was initially generated as the data availability to the publication article;
	Persistence of African swine fever virus on porous and non-porous fomites at ambient temperatures
	Version 1.01
	Suphachai Nuanualsuwan
	Center of Excellence for Food and Water Risk Analysis (FAWRA)
	Department of Veterinary Public Health, Faculty of Veterinary Science,
	Chulalongkorn University, Bangkok, Thailand.
	email: suphachai.n@chula.ac.th
	Acknowledgment
	We thank Dr. Yukol Limlamthong, Dr. Annop Kunavongkrit, and Dr. Kamlang Chumpolbanchorn for technical advice.
	Disclaimer
	The author has taken every care to ensure that the output from this spreadsheet is accurate.
	The objetive of this spreadsheet is to predict the D values and then the cooking time of 3 feed ingredients
	Neither the author nor Journal accept any liability for any consequences, direct or indirect resulting from a decision by the user to take, or not to take, any action based on outputs from this spreadsheet.

## Sheet: Glass
	Persistence of African swine fever virus on porous and non-porous fomites at environmental temperatures
	Glass: nonporous fomite
	Celcius (oC)	Farenheit (oF)	Predicted D value			Desired	Predicted persistence time (day)			Add
			Lower 95% CI	Mean	Upper 95% CI	Log reduction	Lower 95% CI	Mean	Upper 95% CI	Safety margin
	25	77	0.938394	1.50574	2.41683	4	3.75358	6.02296	9.6673	14.501			Instructions
	30	86	0.499876	0.881657	1.55559	4	1.9995	3.52663	6.22235	9.33352			1. Enter ambient temperature (celcius) in B13
	33	91.4	0.342569	0.639484	1.19422	4	1.37028	2.55794	4.77687	7.16531			2. Enter desired log reduction in G13
	42	107.6	0.110257	0.244017	0.540321	4	0.441029	0.976067	2.16129	3.24193
	Version 1.01 : Copyright 2022 Suphachai Nuanualsuwan
	CI: Confidence interval
	Adding safety of margin by 50%

## Sheet: Rubber
	Persistence of African swine fever virus on porous and non-porous fomites at environmental temperatures
	Rubber: Porous fomite
	Celcius (oC)	Farenheit (oF)	Predicted D value			Desired	Predicted persistence time (day)			Add
			Lower 95% CI	Mean	Upper 95% CI	Log reduction	Lower 95% CI	Mean	Upper 95% CI	Safety margin
	25	77	0.756235	1.7608	4.09884	4	3.02494	7.0432	16.3954	24.5931			Instructions
	30	86	0.363403	1.00196	2.76181	4	1.45361	4.00786	11.0472	16.5708			1. Enter ambient temperature (celcius) in B13
	33	91.4	0.234114	0.714393	2.17928	4	0.936455	2.85757	8.71711	13.0757			2. Enter desired log reduction in G13
	42	107.6	0.0625956	0.258936	1.07071	4	0.250382	1.03575	4.28283	6.42424
	Version 1.01 : Copyright 2022 Suphachai Nuanualsuwan
	CI: Confidence interval
	Adding safety of margin by 50%

## Sheet: Metal
	Persistence of African swine fever virus on porous and non-porous fomites at environmental temperatures
	Metal: Nonporous fomite
	Celcius (oC)	Farenheit (oF)	Predicted D value			Desired	Predicted persistence time (day)			Add
			Lower 95% CI	Mean	Upper 95% CI	Log reduction	Lower 95% CI	Mean	Upper 95% CI	Safety margin
	25	77	0.693199	2.25566	7.31979	4	2.7728	9.02263	29.2792	43.9188			Instructions
	30	86	0.252947	1.04214	4.27955	4	1.01179	4.16857	17.1182	25.6773			1. Enter ambient temperature (celcius) in B13
	33	91.4	0.138144	0.655723	3.10126	4	0.552577	2.62289	12.405	18.6076			2. Enter desired log reduction in G13
	42	107.6	0.0225031	0.163342	1.18021	4	0.0900123	0.653369	4.72083	7.08124
	Version 1.01 : Copyright 2022 Suphachai Nuanualsuwan
	CI: Confidence interval
	Adding safety of margin by 50%

## Sheet: Paper
	Persistence of African swine fever virus on porous and non-porous fomites at environmental temperatures
	Paper: Porous fomite
	Celcius (oC)	Farenheit (oF)	Predicted D value			Desired	Predicted persistence time (day)			Add
			Lower 95% CI	Mean	Upper 95% CI	Log reduction	Lower 95% CI	Mean	Upper 95% CI	Safety margin
	25	77	0.415289	3.5361	30.0846	4	1.66116	14.1444	120.338	180.508			Instructions
	30	86	0.0941934	1.23092	16.0699	4	0.376774	4.92367	64.2796	96.4194			1. Enter ambient temperature (celcius) in B13
	33	91.4	0.0386743	0.65351	11.031	4	0.154697	2.61404	44.1239	66.1859			2. Enter desired log reduction in G13
	42	107.6	0.00267688	0.0977959	3.56795	4	0.0107075	0.391184	14.2718	21.4077
	Version 1.01 : Copyright 2022 Suphachai Nuanualsuwan
	CI: Confidence interval
	Adding safety of margin by 50%

## Sheet: Password to unlock
Password to unlock protection sheet	1234
